# Supplementary material for: Hypervariable intronic region in NCX1 is enriched in short insertion-deletion polymorphisms and showed association with cardiovascular traits
Source: BMC Med Genet. 2010 Jan 28;11:15. doi: 10.1186/1471-2350-11-15 (PMC2832636; doi:10.1186/1471-2350-11-15)
Supplement: Additional file 1 — Characteristics of analyzed DHPLC and DGGE regions. All analyzed NCX1 gene regions for DHPLC and DGGE assays. Characteristics of 29 regions: their location, conservation, PCR primers and product length, found polymorphisms and the reason for exclusion form the study. [file 1471-2350-11-15-S1.XLS]

## Sheet: Sheet1
Additional File 1
Additional Tabel. Characteristics of analyzed DHPLC and DGGE regions
No.	SLC8A1 CNS region	Ensembl ID	Chr. Postion	Start position*	End position*	Sequence type	CNR length (bp)	Rn%	Mm%	PCR product (bp)	DHPLC forward primer 5´-3´	DHPLC reverse primer 5´-3´	DHPLC Tm	Detected variations; rs	HYPEST (MAF)	CADCZ (MAF)	Reason for exclusion
1	4_SLC8A1_121	ENSG00000183023	2p23-p22	40241509	40241701	noncoding	193	65.5	70.4	394	TGAACTGTTCTCTCCAGCTGTTAGTC	GAGAAGCAAGTTGGCAAAGCAT	57°	none	-	-	-
2	4_SLC8A1_134	ENSG00000183023	2p23-p22	40246473	40246597	noncoding	125	75.2	76.0	282	GGGTGCTGAGGAAATGTTAATGG	GTCCTAGAAATGAGGCCATCAGG	58°	T/c; novel	not detected	2.08	-
3	4_SLC8A1_238	ENSG00000183023	2p23-p22	40278074	40278162	noncoding	89	75.7	76.1	370	ACTGAGGGATCCACTTTCTACGC	TACCAGAGAGTGAGGATGCAAGC	59°	T/c; rs449383	27.27	4.17	-
4	4_SLC8A1_273	ENSG00000183023	2p23-p22	40294369	40294535	noncoding	167	75.2	78.7	464	AGCCCAGCATCTGACAAACAAT	GATTCCTAGCCCTCATCAAATGG	59°	none	-	-	-
5	4_SLC8A1_291	ENSG00000183023	2p23-p22	40300925	40301039	noncoding	115	83.5	84.3	292	CAAGAGAGGAAGAAGCAGGAGGA	AGTGGCAAACAAAGTGCACAGA	59°	a/G; rs2540904	not detected	6.25	-
6	4_SLC8A1_348	ENSG00000183023	2p23-p22	40335676	40335835	noncoding	160	78.4	74.1	348	TAGGATTGAGCCCTGTCACTGAG	GCAAGTGTGCAGATGGTAAGGAT	57°	14bp ins; rs11274804	6.82	14.58	-
														C/g; novel	2.27	2.08
7	4_SLC8A1_364	ENSG00000183023	2p23-p22	40341764	40341875	noncoding	112	76.3	75.2	250	TGCATGATGGAAGCAATGGAG	TGCAAGCACAAGCTGTTAGTGTG	60°	none	-	-	-
8	4_SLC8A1_387	ENSG00000183023	2p23-p22	40349495	40349612	noncoding	118	77.9	74.8	293	CAGTGAGTGACAGCCCAAGAACT	TTCATAGGAGCATGAGTGCCTGT	56°	A/g; novel	not detected	12.50	-
9	4_SLC8A1_418	ENSG00000183023	2p23-p22	40362348	40362460	noncoding	113	74.3	75.0	334	GCCTTGGCAAGTCTAATGGAGAA	AATCCAGGAGGGCTTTATTCCAC	58°	none	-	-	-
10	4_SLC8A1_422	ENSG00000183023	2p23-p22	40362810	40362976	noncoding	167	77.2	77.8	395	CCCACACAAGAGCGTACCTTTAAT	TGGATGCTCAATGTCTTGGGTA	56°	none	-	-	-
11	4_SLC8A1_462	ENSG00000183023	2p23-p22	40379788	40379992	noncoding	205	76.8	74.9	399	TTCCAGGCTCCTGATTCTCAAG	GGAGATGAGTTCAGCCACAATTC	60°	none	-	-	-
12	4_SLC8A1_504	ENSG00000183023	2p23-p22	40406999	40407127	noncoding	129	73.1	82.6	387	TCTGTGATTCTACCCTGGAGAAGG	GGGAAGACAAGGACAGTGGTAGG	57°	C/g; rs72943138	2.27	10.42	-
13	4_SLC8A1_533	ENSG00000183023	2p23-p22	40417077	40417269	noncoding	193	72.4	74.7	365	GGGCCTCTCTTGTCTGCAAT	TTAAGGCATCCTAAAGCGGAAC	57°	none	-	-	-
14	4_SLC8A1_650	ENSG00000183023	2p23-p22	40475265	40475539	noncoding	275	79.3	78.8	469	GGTAGCAAGCAAATGGCAGATT	GATGTTACCTCCTCAGCTCCAGA	57°	A/t; rs2192773	34.09	2.08	-
15	4_SLC8A1_740	ENSG00000183023	2p23-p22	40509008	40509097	noncoding	90	78.5	72.9	367	GATCTCTGTGTGCAGAGCATATTG	ACTCATGTGAGTGAGAGCATTGG	58°	none	-	-	-
16	4_SLC8A1_762	ENSG00000183023	2p23-p22	40514849	40515101	noncoding	253	74.6	75.0	489	CCTAGCCCACATCCCACAATA	TAAGAAAGCCAGGCAGCAAATC	56°	A/g; rs4952414	34.09	10.42	-
														c/T; rs17026003	2.27	not detected
17	4_SLC8A1_142	ENSG00000183023	2p23-p22	40250994	40251096	noncoding	103	71.8	70.9	203	-	-	-	ND	ND	ND	genome test negative
18	4_SLC8A1_160	ENSG00000183023	2p23-p22	40255926	40255995	noncoding	70	78.2	78.7	170	-	-	-	ND	ND	ND	genome test negative
19	4_SLC8A1_161	ENSG00000183023	2p23-p22	40255996	40256066	noncoding	71	78.2	78.7	171	-	-	-	ND	ND	ND	genome test negative
20	4_SLC8A1_175	ENSG00000183023	2p23-p22	40258844	40259030	noncoding	187	81.5	83.3	287	-	-	-	ND	ND	ND	genome test negative
21	4_SLC8A1_245	ENSG00000183023	2p23-p22	40280544	40280759	noncoding	216	80.7	80.3	316	-	-	-	ND	ND	ND	genome test negative
22	4_SLC8A1_257	ENSG00000183023	2p23-p22	40284664	40284925	noncoding	262	77.5	76.5	362	-	-	-	ND	ND	ND	genome test negative
23	4_SLC8A1_28	ENSG00000183023	2p23-p22	40195754	40195896	UTR	143	89.4	86.8	417	TTTATCAACCTGGAGAGAGTGCAG	TCTTTGTGCTCCTATGGCTCTTG	60°; 55°	ND	ND	ND	two different Tm melting points for dHPLC
24	4_SLC8A1_284	ENSG00000183023	2p23-p22	40298838	40299018	noncoding	181	76.2	71.1	281	-	-	-	ND	ND	ND	genome test negative
25	4_SLC8A1_398	ENSG00000183023	2p23-p22	40355862	40355952	noncoding	91	76.8	71	191	-	-	-	ND	ND	ND	genome test negative
26	4_SLC8A1_521	ENSG00000183023	2p23-p22	40412774	40413060	noncoding	287	72.4	74.8	387	-	-	-	ND	ND	ND	genome test negative
27	4_SLC8A1_529	ENSG00000183023	2p23-p22	40415266	40415450	noncoding	185	73.5	73.5	387	TCTGTGATTCTACCCTGGAGAAGG	GGGAAGACAAGGACAGTGGTAGG	59°; 54°	ND	ND	ND	two different Tm melting points for dHPLC
28	4_SLC8A1_559	ENSG00000183023	2p23-p22	40433069	40433345	noncoding	277	79.3	80.5	377	-	-	-	ND	ND	ND	genome test negative
29	4_SLC8A1_746	ENSG00000183023	2p23-p22	40511104	40511247	noncoding	144	72.1	79.7	244	-	-	-	ND	ND	ND	genome test negative
* Start and end positions of the PCR product
